# Supplementary material for: siRNA conjugate with high albumin affinity and degradation resistance for delivery and treatment of arthritis in mice and guinea pigs
Source: Nat Biomed Eng. 2025 May 16;9(8):1366–83. doi: 10.1038/s41551-025-01376-x (PMC12354308; doi:10.1038/s41551-025-01376-x)
Supplement: Supplementary file 3 — Supplementary table [file 41551_2025_1376_MOESM3_ESM.xlsx]

## Sheet: Table 1
Severity Score	OARSI Scale	Degenerative Joint Disease (DJD) Scale
0	Normal	Within normal limits	· mild DJD as a feature of expected age-related change (e.g., attenuation of articular cartilage and proteoglycan loss)
1	Loss of SO staining, articular cartilage thinning; no defects	Moderate	· articular cartilage degeneration
			· beginning of secondary pathology
			· synovitis
			· joint capsule fibrosis
			· meniscal metaplasia
2	1 + fibrillation or pyknotic articular chondrocytes	Marked	· metaplasia and/or fragmentation of one meniscus
			· osteophyte formation
			· synovitis or hyperplasia
3	2 + loss of articular cartilage <50% (e.g., erosion, flap, or callus)	Severe	· metaplasia and/or fragmentation of both menisci
			· eburnation (total loss) of at least 1 articular surface
			· osteophyte formation
			· advanced synovitis, hyperplasia
4	3 + fragmentation and fissuring in 1+ articular plateau	Extreme	· most advanced from severe category
			· epiphyseal osteolysis
			· collapse of joint space
5	4 + fragmentation & fissuring of >75% cartilage surface	N/A
6	Total loss of normal articular cartilage (end-stage)	N/A

## Sheet: Table 2
Inflammation score (H&E)
0	Absent
1	Slight/mild inflammation (diffusely located single cells and/or small perivascular infiltrates of neutrophils with lymphocytes and plasma cells)
2	Moderate inflammation (moderate, multifocal infiltrates of neutrophils with lymphocytes and plasma cells)
3	Marked inflammation (diffuse, confluent infiltrates of neutrophils with lymphocytes and plasma cells)
Bone erosion score (H&E)
0	None/normal
1	Minimal/sparse (small areas of resorption, hard to identify)
2	Mild (mild but multifocal resorption of cortical and/or trabecular bone)
3	Moderate (resorption of cortical and/or trabecular bone; not full thickness)
4	Marked (full thickness defects in the cortical bone with marked trabecular bone loss)
Cartilage destruction score (Toluidine Blue)
0	None/normal
1	0-25% staining loss
2	25-50% staining loss
3	50-75% staining loss
4	75-100% staining loss
