# Supplementary material for: siRNA conjugate with high albumin affinity and degradation resistance for delivery and treatment of arthritis in mice and guinea pigs
Source: Nat Biomed Eng. 2025 May 16;9(8):1366–83. doi: 10.1038/s41551-025-01376-x (PMC12354308; doi:10.1038/s41551-025-01376-x)
Supplement: Supplementary file 4 — Source data for main figures, extended data figures, nanostring data set with labelled tabs and unprocessed gel for Fig. 1h. [file 41551_2025_1376_MOESM4_ESM.xlsx]

## Sheet: Figure 1
Figure 1b:
Average Radiance (x108)
Healthy	OA
2.32	5.21
1.18	3.23
1.34	3.61
1.82	5.18
1.66	5
Statistical test: unpaired t-test, two-tailed, equal variance
Figure 1c:
Radiance ratio (OA knee/Healthy knee)
Cy5-Albumin	Cy5-PEG
2.24	1.16201
2.73	2.01794
2.69	2.06849
2.84
3.01
Statistical test: unpaired t-test, two-tailed, equal variance
Figure 1d:
Average Radiance (x108)
Healthy	OA
3.09	5.46
4.04	5.05
4.24	5.59
3.96	6.79
Statistical test: unpaired t-test, two-tailed, equal variance
Figure 1e:
ng Evans Blue/mg of tissue
Healthy	OA
0.99078	2.76023
0.823438	3.69327
1.18578	2.32093
Statistical test: unpaired t-test, two-tailed, equal variance
Figure 1j, left
Fraction	EG0	EG6	EG18	EG30	siRNA
A01	15	0	6	7	11
A02	35	35	3	0	0
A03	0	29	0	0	2
A04	24	5	2	22	7
A05	0	0	0	0	0
A06	6	6	5	7	0
A07	0	0	0	2	0
A08	36	0	0	0	28
A09	0	12	0	0	0
A10	27	19	9	0	0
A11	42	35	0	36	4
A12	347	937	6	0	9
B01	1775	2676	162	39	6
B02	3776	2499	166	261	3
B03	4142	2549	277	355	0
B04	3835	2176	366	456	0
B05	3431	1370	490	748	3
B06	2937	999	829	1766	0
B07	1950	757	1111	1548	8
B08	2156	774	1227	1067	20
B09	1868	3027	2232	5034	23
B10	2511	16507	21189	9090	46
B11	4261	16039	10756	5052	38
B12	2393	3466	1899	1147	28
C01	802	819	684	387	230
C02	298	343	370	272	185
C03	193	177	235	160	169
C04	188	258	125	87	132
C05	252	248	154	85	4774
C06	336	231	226	99	34744
C07	206	1482	579	77	20905
C08	73	2330	881	104	4735
C09	102	1682	528	27	2255
C10	58	779	188	32	972
C11	87	565	197	16	967
C12	85	470	127	52	1151
D01	131	307	134	1	1059
D02	62	253	31	24	825
D03	44	298	74	14	684
D04	33	240	79	33	451
D05	67	138	23	0	349
D06	58	141	26	3	200
D07	38	118	34	28	54
D08	27	72	15	0	80
D09	75	179	27	4	167
D10	77	141	52	12	365
D11	18	240	14	40	549
D12	72	182	21	19	285
Figure 1j, right:
	siRNA	EG0	EG6	EG18	EG30
% albumin-bound	0	36	62	83	77
Figure 1h:
Full RNA gel image:

## Sheet: Figure 2
Figure 2b:
Radiant Efficiency (x109)
	EG0			EG6			EG18			EG30
Healthy Knee	0.527	0.424	0.582	0.664	0.611	0.409	0.949	0.679	0.551	0.512	0.399	0.606
OA Knee	0.955	1.04	0.535	1.02	1.29	0.582	1.57	2.51	1.49	0.995	0.834	1.37
Statistical test: Two-way ANOVA with Šídák's multiple comparisons test
Figure 2c:
Average Radiance (x109)
	siRNA		siRNA-Chol		siRNA<(EG18L)2
	Healthy knee	OA knee	Healthy knee	OA knee	Healthy knee	OA knee
	347000000	438000000	318000000	871000000	527000000	1830000000
	262000000	429000000	386000000	827000000	432000000	1320000000
	237000000	430000000	442000000	752000000	203000000	1040000000
	491000000	590000000	497000000	822000000	379000000	1400000000
	402000000	572000000			379000000	1340000000
	427000000	526000000			590000000	2070000000
	490000000	538000000
Statistical test: One-way ANOVA with Tukey's multiple comparisons test
Figure 2d:
	Synovium Mean Fluor. Intensity				Cartilage Mean Fluor. Intensity
	siRNA	siChol	siRNA<(EG18L)2		siRNA	siChol	siRNA<(EG18L)2
	17.4464	110.481	521.866		11.1915	78.0221	353.268
	14.1374	114.944	486.472		108.89	49.0749	259.149
	110.06	226.55	342.3		76.19	133.881	326.582
		190.26	463.152				312.702
		306.079	644.297
			569.145
Statistical test: One-way ANOVA with Tukey's multiple comparisons test
Figure 2f:
	% Cy5-positive Cells
Fibroblasts	97.6
Endothelial Cells	93.3
Macrophages	99
T Cells	84.1
Monocytes	64.4
Dendritic Cells	53.8
All Live Cells	83.1

## Sheet: Figure 3
Figure 3b:
	% change in Smalgo
	Days:	siMMP13<(EG18L)2								Zilretta x1								Cl-82198 1x/2 weeks								Cl-82198 3x/week								Marimastat								siControl<(EG18L)2
	0	0	0	0	0	0	0	0	0	0	0	0	0	0	0	0	0	0	0	0	0	0	0	0	0	0	0	0	0	0	0	0	0	0	0	0	0	0	0	0	0	0	0	0	0	0	0	0	0
	14	-23.9737	-14.8891	-14.2892	-11.6379	-3.48706	-7.60995	-2.23001	-0.777341	-16.3205	-5.43868	-21.394	0.301892	9.76981	-12.3081	-6.05132	-10.3303	-14.7724	-5.11208	-21.5465	-22.5897	-31.179	-16.6251	-17.6905	-29.8594	-23.1141	-8.47666	-23.673	-22.0271	-30.0887	-29.4663	-11.7873	-20.22	-21.8421	-30.8917	-18.1969	-30.4569	-22.4833	-7.90009	-25.3504	-28.8665	-25.4556	-27.7506	-28.6148	-28.9974	-29.4004	-31.6614	-32.0527	-31.5115
	21	-19.4124	-29.3517	-23.8373	-15.0613	-9.31495	-18.1733	-7.39964	2.11753	-26.7682	-20.9764	-23.8563	-15.9009	-4.27899	-17.3649	-7.40877	-14.9119	-20.3236	-22.659	-29.4413	-37.057	-34.9287	-30.8201	-33.2783	-30.5905	-20.7835	-10.1531	-14.5374	-15.19	-30.8429	-24.921	-13.8555	-11.3277	-43.3699	-35.6467	-35.1357	-35.7465	-31.3161	-12.3247	-31.8138	-30.3489	-29.6806	-19.8045	-39.1843	-48.4921	-35.4516	-43.9737	-36.2201	-43.5901
	28	-28.9249	-27.5393	-21.8645	-16.8684	-14.2752	-20.5101	-18.6857	-11.3742	-25.0246	-23.4882	-25.107	-6.83738	-3.934	-18.1075	-10.3775	-6.20678	-13.4097	-27.337	-39.5478	-21.8351	-30.8304	-27.1306	-31.5632	-21.4689	-20.8088	-21.2601	-17.2588	-24.5114	-31.0635	-27.7423	-12.062	-25.7915	-46.663	-37.1562	-39.3599	-39.9627	-48.263	-11.5791	-29.0603	-32.2503	-33.7718	-46.2266	-42.4748	-50.4947	-42.7473	-44.4768	-38.3811	-44.9191
	35	-23.0872	-33.439	-28.2627	-27.5987	-7.75974	-22.2822	-21.1967	-13.599	-30.8834	-28.2272	-36.089	-21.1201	-6.71198	-21.9877	-26.0444	-15.0329	-17.9022	-34.949	-41.6467	-41.4547	-35.6608	-23.4056	-37.1956	-34.4888	-21.9621	-15.6488	-18.8452	-25.0367	-30.1881	-33.2228	-10.6708	-25.5453	-51.5168	-53.698	-38.0975	-48.6239	-41.907	-33.4785	-31.8219	-40.3428	-40.4593	-47.4083	-42.0792	-52.7212	-41.3006	-42.9988	-42.4012	-51.2507
	Area-under-the-curve (AUC, % change-days)
	siMMP13 <(EG18L)2	Zilretta	Cl-82198 1x/2 wks	Cl-82198 3x/week	Marimastat	siControl <(EG18L)2
	83.85	83.56	57.46	75.69	137.6	109.1
	88.5	64.02	72.58	47.71	130.5	117.5
	74.12	88.4	111.4	64.89	111.7	131.3
	57.37	33.3	102.2	74.25	130.5	154.3
	30.96	18.36	114.8	107.1	123	128.2
	57.43	58.77	86.28	98.74	48.54	141.6
	38.91	36.86	101.1	43.04	102.1	127.9
	18.71	38.97	99.16	70.11	111.6	145.6
Statistical test: One-way ANOVA with Dunnett's multiple comparisons test
Figure 3c:
MMPSense 750 Radiant Efficiency:
	Healthy	siControl <(EG18L)2	siMMP13 <(EG18L)2	Zilretta	Cl-82198 1x/2 wks	Cl-82198 3x/week	Marimastat
	164000000	396000000	308000000	358000000	417000000	420000000	349000000
	175000000	407000000	407000000	456000000	458000000	440000000	264000000
	171000000	370000000	339000000	332000000	372000000	382000000	309000000
	154000000	490000000	380000000	348000000	391000000	428000000	227000000
	192000000	456000000	366000000	289000000	371000000	348000000	326000000
	177000000	388000000	386000000	335000000	377000000	462000000	352000000
	208000000	471000000	392000000	382000000	331000000	392000000	347000000
	215000000		386000000	383000000	414000000	462000000	326000000
mAbCII Radiant Efficiency:
	Healthy	siControl <(EG18L)2	siMMP13 <(EG18L)2	Zilretta	Cl-82198 1x/2 wks	Cl-82198 3x/week	Marimastat
	1120000000	1650000000	867000000	1520000000	1960000000	1410000000	1330000000
	1210000000	1930000000	1180000000	1570000000	2160000000	1180000000	1730000000
	1000000000	1340000000	1060000000	1360000000	1300000000	1110000000	1370000000
	907000000	1560000000	1320000000	1610000000	1690000000	689000000	1640000000
	688000000	1690000000	1150000000	1550000000	1900000000	1020000000	1780000000
	658000000	1800000000	1110000000	1810000000	1540000000	1530000000	1930000000
	780000000	1690000000	1140000000	1270000000	1200000000	1090000000	2070000000
	885000000	1740000000	1040000000	1660000000	1350000000	1180000000	2520000000
Relative C2C Degradation:
	Healthy	siControl <(EG18L)2	siMMP13 <(EG18L)2	Zilretta	Cl-82198 1x/2 wks	Cl-82198 3x/week	Marimastat
	1.0886	1.51307	1.10187	1.31755	1.22977	0.942569	1.27988
	1.18522	1.81024	1.14295	1.28889	1.56062	1.15371	1.03621
	0.766151	1.42644	1.12877	1.29291	1.33577	1.0902	1.08995
	0.960023		1.17534	1.34264
Statistical test: One-way ANOVA with Dunnett's multiple comparisons test
Figure 3e:
Aveage OARSI Score:
	Healthy	siControl <(EG18L)2	siMMP13 <(EG18L)2	Zilretta	Cl-82198 1x/2 wks	Cl-82198 3x/week	Marimastat
	1	4	1	4	2	3	4
	1	3	2	5	3	2	5
	2	5	2	4	3	3	3
	2	3	3	2	3	3	4
	1	4	3	4	4	3	4
	1	4	3	5	2	2	3
	0	3	2	4	3	3	3
	0	3	2	4	2	2	2
Degenerative Joint Disease Histo Score:
	Healthy	siControl <(EG18L)2	siMMP13 <(EG18L)2	Zilretta	Cl-82198 1x/2 wks	Cl-82198 3x/week	Marimastat
	1	3	1	3	3	3	3
	1	3	3	3	3	2	3
	1	4	2	2	3	3	2
	1	3	2	2	3	3	2
	2	3	2	4	3	3	3
	1	3	3	4	3	2	3
	0	4	3	4	2	2	3
	0	3	3	4	2	2	3
Statistical test: One-way ANOVA with Dunnett's multiple comparisons test

## Sheet: Figure 4
Figure 4a:
Radiant Efficiency:
	Forepaw				Knee				Hindpaw
	siRNA	siRNA- Chol	siRNA <(EG18L)2		siRNA	siRNA- Chol	siRNA <(EG18L)2		siRNA	siRNA- Chol	siRNA <(EG18L)2
	383000000	298000000	1190000000		861000000	1050000000	1400000000		519000000	712000000	2130000000
	341000000	279000000	561000000		570000000	809000000	1230000000		1020000000	703000000	1760000000
	419000000	310000000	389000000		820000000	960000000	2740000000		792000000	473000000	1410000000
	523000000	409000000	1530000000		530000000	880000000	1450000000		744000000	1030000000	1610000000
	335000000	291000000	826000000		702000000	814000000	2010000000		950000000	659000000	2150000000
	410000000	288000000	541000000		650000000	1050000000	4000000000		781000000	893000000	2940000000
Statistical test: One-way ANOVA with Dunnett's multiple comparisons test
Figure 4c:
Relative MMP13 mRNA expression:
	Forepaw				Knee				Hindpaw
	Healthy No K/BxN	K/BxN+ Untreated	K/BxN+ siMMP13 <(EG18L)2		Healthy No K/BxN	K/BxN+ Untreated	K/BxN+ siMMP13 <(EG18L)2		Healthy No K/BxN	K/BxN+ Untreated	K/BxN+ siMMP13 <(EG18L)2
	0.0373945	0.170403	0.21081		0.296902	1.05599	0.518665		0.0111658	0.204155	0.0427253
	0.0411355	0.770047	0.0570361		0.363164	0.61424	0.25782		0.00416415	0.759823	0.0224792
	0.0649035	2.3801	0.107956		0.570134	1.45334	0.519173		0.00272172	2.10488	0.0199597
	0.0243155	0.0351098	0.298234		0.79409	1.06048	0.809091		0.0104362	0.658719	0.00565497
	0.0301712	2.60001	0.434076		0.348876	0.823519	0.365848		0.00292821	1.01765	0.0475219
	0.108858	0.0443328	0.0194379		0.497192	1.04744	0.542943		0.00335664	1.17996	0.564183
	0.107583				0.423167	0.944992	0.668905		0.00651389
Statistical test: One-way ANOVA with Tukey's multiple comparisons test
Figure 4f:
Change in ankle width (mm):
	Day	K/BxN Control														Cl-82198														siMMP13<(EG18L)2														Methylprednisolone
	0	0	0	0	0	0	0	0	0	0	0	0	0	0	0	0	0	0	0	0	0	0	0	0	0	0	0	0	0	0	0	0	0	0	0	0	0	0	0	0	0	0	0	0	0	0	0	0	0
	2	-0.06	0.3	0.07	0.24	0.19	0.02	0.09	0.14	0.1	0.22	0.21	0	0.08	0.28	0.42	0.15	0.15	-0.04	0.08	0.21	0.22	0.15	0.14	0.35	0.18	0.36	0.21	0.36	0.05	0.48	-0.16	0.48	0.27	0.25	0.19	0.29	0.18	0.49	0.31	0.04	0.09	0.24	0.25	0	0.17	0.25	0.07	-0.04
	3	0.47	0.55	0.52	0.15	0.23	0.02	0.45	0.42	0.55	0.15	0.24	0.22	0.08	0.19	0.6	0.54	0.56	0.27	0.36	0.24	0.65	0.12	0.02	0.4	0.49	0.45	0.18	0.23	-0.01	0.55	-0.09	0.48	0.27	0.33	0.24	0.23	0.26	0.65	0.31	0.14	0.17	0.29	0.19	0.52	0.06	0.27	0.17	0.28
	4	0.72	0.98	0.86	0.8	0.46	0.32	0.29	0.6	0.74	0.26	0.7	0.44	0.54	0.29	0.64	0.35	0.78	0.66	0.25	0.25	0.72	0.07	0.21	0.68	0.54	0.29	0.57	0.53	0.12	0.79	-0.04	0.39	0.47	0.49	0.15	0.46	0.28	0.35	0.44	0.24	-0.02	0.64	0.31	0.78	0.2	0.21	0.28	0.09
	5	0.69	0.92	0.99	1.19	0.46	0.65	0.49	0.5	1.1	0.72	0.94	0.8	0.65	0.39	0.73	0.61	0.88	0.71	0.27	0.57	0.93	0.2	0.36	0.88	0.31	0.39	0.7	0.43	0.3	0.82	0.09	0.31	0.41	0.45	0.09	0.54	0.38	0.48	0.68	0.29	0.05	0.46	0.77	0.86	0.34	0.16	0.2	0.34
	6	0.84	0.94	1.15	1.04	0.47	0.59	0.71	0.6	1.25	0.65	0.94	0.72	0.59	0.55	0.85	0.52	0.88	0.64	0.44	0.23	0.72	0.97	0.45	0.88	0.61	0.32	1.14	0.19	0.08	0.63	-0.01	0.28	0.46	0.42	0.11	0.32	0.22	0.38	0.49	0.23	0.19	0.75	0.58	0.86	0.22	0.32	0.59	0.53
	7	0.57	1.13	1.17	0.9	0.66	0.89	0.93	0.47	1.3	0.75	0.99	0.83	0.59	0.65	0.77	0.53	1.05	0.66	0.61	0.41	1	0.15	0.53	1.11	0.61	0.37	1.2	0.38	0.19	0.83	-0.09	0.51	0.47	0.77	0.34	0.43	0.24	0.46	0.43	0.27	0.29	0.81	0.78	1.06	0.67	0.28	0.84	0.27
	8	0.6	0.92	1.07	1.17	0.39	0.47	1.07	0.46	1.27	0.99	1.18	0.95	0.37	0.8	1.11	0.39	1.19	0.77	0.66	0.25	1.14	0.16	0.69	1.18	0.79	0.4	1.29	0.38	0.23	0.61	0.07	0.41	0.17	0.66	0.16	0.47	0.25	0.46	0.51	0.2	0.37	0.79	0.82	1.31	0.52	0.4	1.03	0.29
	9	0.57	0.92	1.41	1.3	0.47	0.64	0.81	0.45	1.45	1.15	1.3	0.59	0.46	0.28	1.16	0.38	1.26	1.05	0.71	0.59	1.24	0.07	0.65	1.23	0.89	0.4	1.37	0.53	0.23	0.55	0.1	0.37	0.49	0.75	0.04	0.47	0.33	0.5	0.44	0.28	0.47	0.91	0.87	1.28	0.69	0.37	0.98	0.5
	10	0.55	1.08	1.06	1.06	0.36	0.5	1.09	0.25	1.49	1.13	1.31	0.99	0.5	1.09	1.15	0.23	1.34	1.06	0.48	0.42	1.06	0.21	0.53	1.16	0.96	0.31	1.2	0.36	0.2	0.8	0.19	0.32	0.37	0.83	0.11	0.46	0.26	0.58	0.53	0.14	0.4	0.94	1.04	1.39	1.09	0.65	1.39	0.53
Ankle width AUC (mm-days):
	K/BxN Control	4.772	7.35	7.805	7.44	3.605	3.86	5.43	3.835	8.555	5.565	7.26	5.045	3.65	4.115
	Cl-82198	7.065	3.66	7.495	5.315	3.66	3.065	7.26	2.07	3.385	7.465	4.99	3.315	7.365	3.39
	siMMP13<(EG18L)2	1.317	5.9	0.7489	3.63	3.33	4.66	1.47	3.585	2.36	4.305	4.03	1.78	1.859	5.48
	Methylprednisolone	5.215	7.365	3.5	2.71	4.89	2.59	6.011	2.48	3.835	8.17	9.705	0.7937	1.935	5.37
Clinical score:
	Day	K/BxN Control							Cl-82198							siMMP13<(EG18L)2							Methylprednisolone
	0	0	0	0	0	0	0	0	0	0	0	0	0	0	0	0	0	0	0	0	0	0	0	0	0	0	0	0	0
	2	3	3	3	1	2	3	2	3	4	2	4	1	2	4	1	4	3	2	1	2	2	2	2	2	2	1	3	1
	3	4	5	4	3	5	4	2	4	5	4	3	2	1	6	1	5	5	3	1	3	3	2	3	3	4	1	4	2
	4	5	7	4	5	8	10	8	5	6	7	7	4	6	7	1	6	3	5	2	3	6	4	6	5	4	2	4	5
	5	6	9	7	8	10	12	9	4	9	7	4	4	7	9	1	6	5	5	2	5	6	5	7	4	6	4	5	8
	6	8	10	8	10	11	12	9	5	8	7	4	6	8	9	1	9	4	5	3	6	7	8	9	4	5	5	7	10
	7	8	11	9	8	11	12	11	6	9	8	8	9	9	8	2	8	7	6	3	8	7	8	10	6	8	7	7	9
	8	9	11	9	9	11	12	12	7	9	8	10	8	9	11	2	8	7	7	3	9	7	7	10	8	9	9	8	10
	9	9	11	9	9	11	12	12	7	9	9	11	8	10	11	2	8	8	7	3	9	8	8	11	8	9	8	10	10
	10	9	11	9	9	11	12	11	7	9	9	11	7	11	10	1	9	7	7	3	9	7	9	10	8	8	7	10	10
Clinical score AUC (days):
	K/BxN Control	58	74	59	58	75.5	84.5	71.5
	Cl-82198	46	65.5	57.5	58.5	46	58.5	72
	siMMP13<(EG18L)2	12	60.5	47	44.5	20	50.5	50.5
	Methylprednisolone	49.5	64	45	52	41	54.5	60.5
Smalgo % change:
	Day	KBxN Arthritis														Cl-82198														siMMP13<(EG18L)2														Methylprednisolone
	0	0	0	0	0	0	0	0	0	0	0	0	0	0	0	0	0	0	0	0	0	0	0	0	0	0	0	0	0	0	0	0	0	0	0	0	0	0	0	0	0	0	0	0	0	0	0	0	0
	2	-18.8365	-3.26289	-7.96844	-26.6234	-7.37239	-19.0702	-24.9319	4.93711	17.7848	-18.6757	8.51897	-8.25988	-23.1845	-25.0682	-28.3042	-11.2545	-19.8729	-0.626679	-10.5068	-3.71196	-11.5608	-2.05528	4.64359	0.932326	-3.17678	-18.8191	-0.976934	-2.4429	-8.33404	4.86518	4.50773	-3.7861	-11.3421	-18.4077	-7.36577	-11.3955	-3.62481	6.14913	-13.5774	2.81065	-11.0047	-20.7797	-2.97186	-5.68499	-3.53451	8.02961	3.23672	-17.6685
	4	-22.1688	-32.323	-9.10404	-17.7329	-6.47338	-11.87	-21.3944	-5.18701	-14.1253	-16.7573	-19.4828	-4.16824	-21.3335	-27.9852	-28.6889	-25.6239	-35.3773	18.472	-7.00906	-8.62453	-16.7421	-23.9042	-30.3654	-14.1495	15.7905	-16.7078	-1.10056	-11.1475	-3.24051	-1.44177	7.63396	-19.8419	-2.94487	-13.4918	-29.7452	0.981709	3.65523	-4.05249	-8.51268	-13.9147	-17.1862	-31.8302	-4.61404	-7.68216	-26.8753	-7.39818	6.74934	-10.5336
	6	-37.1082	-29.4865	-30.6516	-34.1842	-25.4697	-28.739	-39.3826	-49.414	9.43799	-28.4821	-40.2585	-16.6287	-31.6177	-31.5703	-35.0087	-37.0625	-37.5706	-9.61903	-17.8732	2.64173	-11.7925	-12.4901	-31.9402	-24.7876	-7.59998	-20.1171	-41.1398	-7.7293	-17.3708	-18.8468	30.7852	-0.408326	1.17627	-25.9443	-29.7704	1.56031	-2.11354	-0.796372	-3.50151	-9.13462	-22.5432	-34.4565	5.3458	-7.09005	-25.9233	-18.6518	-16.197	-3.23338
	8	-35.6584	-31.7205	-23.9486	-39.11	-31.0241	-31.8865	-30.376	-21.253	-14.318	-26.3495	-27.328	-55.3271	-34.177	-35.8756	-29.41	-40.657	-31.2326	4.1762	-30.8371	-25.599	-36.2638	-21.4167	-36.6597	-13.2587	2.59582	-20.8847	-36.816	-42.1781	4.92661	4.88836	-9.87742	-31.0585	-10.2935	-24.0476	-37.5868	2.5069	-4.15568	-5.56445	-28.6377	-17.5573	-19.773	-47.1837	-21.9501	-12.1981	-30.4415	-30.0116	-11.5896	-2.11003
	10	-41.9185	-38.9508	-51.8526	-53.2855	-30.0243	-36.8339	-49.0945	-2.65533	-40.9203	-56.0096	-54.3626	-38.6659	-38.304	-46.1472	-42.9721	-49.9414	-47.8023	-23.1572	-34.7058	-32.9072	-40.2819	-41.2543	-34.888	-26.8282	-19.1828	-30.1711	-53.1706	-19.3697	-11.6098	-26.4566	-7.72743	-25.7897	-20.0082	-37.2489	-27.5426	-20.1614	-38.5236	-3.37705	-9.76318	-2.28366	-40.6811	-40.3618	-19.4556	-26.3032	-40.4935	-30.5979	-32.1323	-24.8785
Smalgo AUC (% change-days):
	K/BxN Control	269.5	269.5	195.2	288.6	170.7	220	281.3	159.2	113.8	236.5	233.7	207.4	258.9	287.1
	Cl-82198	216.1	216.1	295.9	62.18	167.2	105.2	193	161	234.1	131.3	53.52	183.2	213.2	146.4
	siMMP13<(EG18L)2	308.9	308.9	98.38	136	67.73	201	201	46.78	59.3	31.62	118.2	84.44	181.7	308.9
	Methylprednisolone	121.7	121.7	214	151.1	98.15	91.97	91.97	39.34	62.85	274.2	200.5	73.05	56.78	121.7
Severity Index:
	Day	K/BxN Control							Cl-82198							siMMP13<(EG18L)2							Methylprednisolone
	0	0	0	0	0	0	0	0	0	0	0	0	0	0	0	0	0	0	0	0	0	0	0	0	0	0	0	0	0
	2	0	0	0	0	0	0	0	0	0	0	0	0	0	0	0	0	0	0	0	0	0	0	0	0	0	0	1	0
	3	0	0	0	0	0	0	0	0	0	1	0	0	0	0	0	0	0	0	0	0	0	0	0	1	1	0	1	0
	4	0	2	0	0	2	3	1	0	0	1	1	0	0	2	0	0	0	0	0	0	1	0	1	1	1	0	1	0
	5	0	2	1	2	3	4	2	0	2	1	0	0	0	2	0	0	0	0	0	0	1	1	1	1	1	0	1	2
	6	1	3	2	2	3	4	2	0	1	1	0	1	0	2	0	2	0	1	0	1	2	1	2	1	1	0	1	3
	7	1	3	2	2	3	4	3	1	1	1	1	2	1	2	0	1	0	0	0	1	2	1	3	1	1	1	1	2
	8	1	3	2	2	3	4	4	1	1	1	2	1	1	3	0	1	0	0	0	1	2	1	3	1	1	2	1	2
	9	1	3	2	2	3	4	4	1	1	2	3	1	2	3	0	2	0	1	0	1	2	2	3	1	1	2	2	2
	10	1	3	2	2	3	4	3	1	1	2	3	0	3	2	0	3	0	1	0	1	2	1	3	1	1	1	2	2
Severity Index AUC (days):
	K/BxN Control	4.5	17.5	10	11	18.5	25	17.5
	Cl-82198	3.5	6.5	9	8.5	5	5.5	15
	siMMP13<(EG18L)2	0	7.5	0	2.5	0	4.5	11
	Methylprednisolone	6.5	14.5	14.5	7.5	5.5	10.5	12
Statistical test: One-way ANOVA with Dunnett's multiple comparisons test
[truncated: 8 more columns]

## Sheet: Figure 5
Figure 5b:
Ankle Cartilage Destruction Score:
	Healthy	KBxN Arthritis	siMMP13<(EG18L)2	Cl-82198	Methylprednisolone
	0	2	1	3	2
	1	3	1	2	2
	0	3	1	3	2
	0	3	1	2	2
	0	4	2	2	3
	0	4	0	2	2
	1	2	2	3	3
Statistical test: One-way ANOVA with Dunnett's multiple comparisons test
Figure 5c:
Hindpaw Inflammation Score:
	Healthy	KBxN Arthritis	siMMP13<(EG18L)2	Cl-82198	Methylprednisolone
	1	3	0	3	1
	0	3	2	2	3
	0	2	1	3	1
	0	3	1	2	3
	0	3	0	0	2
	0	3	1	3	1
	0	2	1	3	3
Statistical test: One-way ANOVA with Dunnett's multiple comparisons test
Figure 5e:
Bone Surface Area/Volume (mm1):
	Healthy	KBxN Arthritis	siMMP13<(EG18L)2	Cl-82198	Methylprednisolone
	10.457	13.209	13.752	13.54	14.28
	11.171	14.573	11.184	12.294	14.258
	14.824	16.128	11.16	14.691	15.83
	12.164	15.179	13.437	14.605	14.71
	12.619	15.395	12.32	13.088	13.019
	12.124	14.505	14.299	15.105	12.124
	11.757	14.602	10.641	14.016	12.8
Statistical test: One-way ANOVA with Dunnett's multiple comparisons test
Figure 5f:
Bone mineral density (mg HA/cm3):
	Healthy	KBxN Arthritis	siMMP13<(EG18L)2	Cl-82198	Methylprednisolone
	847.123	740.321	759.875	732.525	736.163
	826.464	724.859	845.304	818.084	722.91
	726.093	664.572	835.364	731.291	680.033
	794.307	677.695	757.147	723.56	728.237
	769.035	709.787	795.931	765.332	781.768
	806.079	734.084	714.855	727.523	792.942
	788.797	718.298	849.202	747.727	794.307
Statistical test: One-way ANOVA with Dunnett's multiple comparisons test
Figure 5g:
Bone fraction (Bone volume/Total volume) (unitless):
	Healthy	KBxN Arthritis	siMMP13<(EG18L)2	Cl-82198	Methylprednisolone
	0.18	0.132	0.124	0.117	0.164
	0.152	0.115	0.171	0.167	0.115
	0.122	0.12	0.176	0.113	0.11
	0.133	0.121	0.143	0.134	0.113
	0.148	0.13	0.146	0.15	0.15
	0.174	0.126	0.134	0.151	0.127
	0.168	0.122	0.183	0.129	0.124
Statistical test: One-way ANOVA with Dunnett's multiple comparisons test

## Sheet: Figure 6
Figure 6b:
Relative radiant efficiency (ACLT knee/Healthy knee):
	siRNA	siRNA <(EG18L)2
	0.914	2.52061
	0.592	1.99364
	1.0712	2.20168
Statistical test: unpaired t-test, two-tailed, equal variance
Figure 6c:
Fraction of Total Radiant Efficiency:
		siRNA			siRNA<(EG18L)2
	Heart	0.0103918	0.00810081	0.0060067	0.0243771	0.0261824	0.0188433
	Lungs	0.0274097	0.0293172	0.0104924	0.0651494	0.0622587	0.0593365
	Liver	0.0583945	0.0689212	0.100799	0.250243	0.259411	0.260599
	Spleen	0.0424254	0.0540054	0.0474349	0.135908	0.148407	0.144332
	Right	0.321766	0.262312	0.278422	0.07572	0.0714286	0.0700611
	Left	0.424254	0.331747	0.391854	0.1262	0.0916988	0.0649494
	Right	0.061493	0.161759	0.0796597	0.0915759	0.113779	0.119274
	Left	0.053866	0.083837	0.0853313	0.230827	0.226834	0.262604
Statistical test: unpaired t-test (for each independent organ), two-tailed, equal variance
Figure 6e:
Relative Mmp13 mRNA expression:
	Untreated	siMMP13 <(EG18L)2
	17.692	1.475
	3.541	1.639
	4.098	1.085
Statistical test: unpaired t-test, two-tailed
Figure 6g:
MMP13 fluorescence (a.u.):
	Untreated		siMMP13 <(EG18L)2
	Healthy	ACLT	Healthy	ACLT
	1205	3128	604	420
	445	3112	333	367
	684	3198	422	1409
Statistical test: One-way ANOVA with Dunnett's multiple comparisons test

## Sheet: Extended Fig 1
Extended Data Figure 1b
Biodistribution fraction
	Right	Left
	0.05	0.11
	0.08	0.11
	0.06	0.1
Statistics: Unpaired two-tailed t-test
Extended Data Figure 1c
Fraction of total radiant efficiency
	Heart	Lungs	Liver	Spleen	R kidney	L kidney	R knee	L knee
	0.01	0.01	0.5	0.06	0.13	0.13	0.05	0.11
	0	0.03	0.46	0.05	0.15	0.13	0.08	0.11
	0.01	0.02	0.36	0.17	0.14	0.14	0.06	0.1
Statistics: One-way ANOVA with Dunnett's multiple comparisons test
Extended Data Figure 1d
Radiant Efficiency [photons/s] / [µW/cm²]
		Subcutaneous 2 mg/kg			Intravenous 1 mg/kg
	Heart	27100000	7710000	24300000	254000000	321000000	360000000
	Lungs	44500000	64200000	76500000	374000000	539000000	506000000
	Liver	1610000000	1050000000	1230000000	3100000000	3860000000	4040000000
	Spleen	205000000	107000000	560000000	568000000	640000000	682000000
	R kidney	402000000	332000000	462000000	270000000	573000000	349000000
	L kidney	405000000	290000000	484000000	251000000	593000000	461000000
	R knee	146000000	178000000	199000000	527000000	590000000	379000000
	L knee	361000000	261000000	344000000	1830000000	2070000000	1400000000
Statistics: Unpaired two-tailed t-test (by organ)
Extended Data Figure 1f
Fraction of total radiant efficiency
		siRNA			siRNA<(EG18L)2
	Heart	0	0	0	0	0	0
	Lungs	0	0	0	0.01	0	0
	Liver	0.03	0.02	0.02	0.03	0.02	0.02
	Spleen	0.01	0.02	0.01	0.01	0.01	0.01
	R kidney	0.2	0.25	0.2	0.02	0.01	0.01
	L kidney	0.25	0.27	0.19	0.02	0.02	0.01
	R knee	0.23	0.16	0.23	0.25	0.25	0.34
	L knee	0.26	0.25	0.35	0.66	0.68	0.6
Statistics: Unpaired two-tailed t-test (by organ)

## Sheet: Extended Fig 2
Extended Data Figure 2a
Relative Mmp13 mRNA expression
	Healthy	0.0488369	0.0407644	0.0332223	0.150957	0.0386446	0.0129297
	OA (No Tx)	0.941749	0.728755	1.20799	1.10772	0.996553	1.01723
	OA+5mg/kg siMMP13<(EG18L)2	0.37794	0.618057	0.641733	0.679574	0.224495
	OA+10mg/kg siMMP13<(EG18L)2	0.599621	0.0840905	0.90056	0.00736586	0.373691
Statistics: One-way ANOVA with Dunnett's multiple comparisons test
Relative Mmp13 mRNA expression
	Healthy	0.0779347	0.11722	0.516229	0.0777589	0.0462861	0.227606
	OA (No Tx)	0.889502	2.16273	1.0294	1.16311	0.799817	0.733428	0.707109	0.884742	0.630158
	OA+10mg/kg siMMP13<(EG18L)2	0.210695	0.336111	0.318249	0.80621	0.607197	0.371399
	OA+10mg/kg siMMP13	1.53986	2.75511	0.994634	0.637454	0.689559
	OA+10mg/kg siMMP13-Chol	1.07526	1.04579	0.714627	1.99732	1.07153
Statistics: One-way ANOVA with Šídák's multiple comparisons test
Extended Data Figure 2b
Relative Mmp13 mRNA expression
	invatravenous 10 mg/kg	0.771	0.884	0.997	1.51	1.067	0.915
	intra-articular 1 mg/kg	0.237	0.619	0.328	0.13	0.259	0.446
	subcutaneous 20 mg/kg	0.169	0.606	0.429	0.252	0.708	0.859
	Untreated	0.695139	1.34852	1.08777	1.00582	0.383255
Statistics: One-way ANOVA with Šídák's multiple comparisons test
Extended Data Figure 2c
Relative Mmp13 mRNA expression
	NT (not treated)	0.789768	1.33654	0.857079	1.33376	1.01854	0.813661
	20mg/kg 5:1 Alb	0.721215	0.595222	0.373712	0.665034	0.787035
	50mg/kg	0.862443	0.847039	0.498097	0.635735	0.48988
	20mg/kg	0.695139	1.34852	1.08777	1.00582	0.383255
Statistics: One-way ANOVA with Šídák's multiple comparisons test
Extended Data Figure 2f
Relative Mmp13 mRNA expression (compared to knee)
	Knee	0.87772	0.866837	1.31434
	Liver	1.72187e-05	2.65364e-05	4.87524e-05
	Kidney	0.000426648	0.000432004	0.000344391
Statistics: One-way ANOVA with Dunnett's multiple comparisons test
Extended Data Figure 2g
Relative Mmp13 mRNA expression (compared to untreated)
	Untreated	0.879298	1.1072	1.0135
	10mg/kg siMMP13	0.262621	0.897447	1.10858
	10mg/kg siMMP13<(EG18L)2	1.32885	0.986328	0.68061
Statistics: One-way ANOVA with Dunnett's multiple comparisons test

## Sheet: Extended Fig 3
Extended Data Figure 3e
	AUC (Radiant Efficiency-Days = [p/s]*days / [µW/cm²]
	Healthy Knee (Right) IV siRNA<(EG18L)2	109531010500	118669872500	107347092500	121638759000
	Left Knee (PTOA) IV siRNA<(EG18L)2	175538380000	191233771500	193323237500	245649145000
Statistics: Unpaired two-tailed t-test
Extended Data Figure 3f
Relative Mmp13 mRNA expression
	Healthy	0.0583121	0.158542	0.13171	0.168456	0.25604
	No Tx	0.941749	0.728755	1.20799	1.10772	0.996553	1.01723
	Day 5 siMMP13<(EG18L)2	0.210695	0.336111	0.318249	0.607197	0.371399
	Day 10 siMMP13<(EG18L)2	0.470166	0.570082	0.355702	0.346695	0.570082	0.354106
	Day 20 siMMP13<(EG18L)2	0.514917	0.625439	0.295825	0.435445	0.339517
	Day 30 siMMP13<(EG18L)2	0.292494	0.601447	0.772699	1.20663	0.425131
Statistics: One-way ANOVA with Dunnett's multiple comparisons test

## Sheet: Extended Fig 4
Extended Data Figure 4b
Left panel
Radiant Efficiency [photons/s] / [µW/cm²]
	Days	siRNA			siRNA<(EG18L)2			siRNA			siRNA<(EG18L)2
	0	26720000000	12720000000	27220000000	21920000000	31620000000	26320000000	29220000000	15620000000	21320000000	18920000000	22320000000	26320000000
	0.1667	8890000000	5980000000	9990000000	11000000000	14720000000	13320000000	11190000000	8340000000	9670000000	14220000000	11780000000	12520000000
	0.333	6820000000	4960000000	7990000000	8430000000	11640000000	9720000000	11090000000	7720000000	9830000000	10890000000	9960000000	11760000000
	0.667	6210000000	4820000000	7000000000	6720000000	9310000000	8650000000	9400000000	7220000000	9280000000	9940000000	9920000000	10770000000
	1	5970000000	6940000000	4790000000	5510000000	8680000000	8070000000	9150000000	9370000000	7130000000	9750000000	8880000000	10990000000
	2	5970000000	4200000000	6530000000	6020000000	8880000000	9330000000	8380000000	6800000000	8350000000	9160000000	9450000000	13620000000
	3	5580000000	5150000000	6320000000	6320000000	9570000000	11060000000	7820000000	6260000000	7780000000	10760000000	8580000000	12030000000
	4	5230000000	5080000000	6540000000	7230000000	8610000000	10370000000	7580000000	7530000000	7320000000	8980000000	8480000000	13020000000
	5	4810000000	5040000000	6010000000	5750000000	8810000000	9800000000	6330000000	6950000000	6210000000	7730000000	7770000000	12920000000
	6	4770000000	4730000000	5880000000	6840000000	8550000000	9720000000	5660000000	6680000000	6080000000	6990000000	7120000000	13020000000
	7	4030000000	4840000000	5630000000	7450000000	7720000000	9560000000	5490000000	6090000000	5560000000	7220000000	7090000000	11840000000
	10	941000000	2100000000	2390000000	6880000000	5660000000	10700000000	2440000000	2830000000	2590000000	9120000000	6460000000	13400000000
	12	997000000	1950000000	1400000000	6660000000	4530000000	9240000000	2830000000	2470000000	2090000000	8370000000	7160000000	10700000000
	14	920000000	1900000000	1180000000	6620000000	4130000000	8760000000	2950000000	2070000000	1740000000	8920000000	7530000000	8210000000
	20	999700000	866400000	709200000	3212000000	2833000000	2599000000	2000000000	1106000000	545300000	5330000000	3705000000	4646000000
	25	408000000	853000000	950000000	3060000000	3070000000		811000000	688000000	735000000	3680000000	2940000000	5000000000
	30	620300000	425800000	692900000	2221000000	2806000000	2471000000	1324000000	736200000	490800000	3907000000	2366000000	4480000000
Right panel
AUC (Radiant Efficiency-Days = [p/s]*days / [µW/cm²]
	Healthy Knee (Right) IA siRNA	62998960000	70254306000	77875705500
	Healthy Knee (Right) IA siRNA<(EG18L)2	154259331500	154424758000	197923440000
	Left Knee (PTOA) IA siRNA	104981160500	91333170000	86069226500
	Left Knee (PTOA) IA siRNA<(EG18L)2	207244610500	172702576000	255919746000
Statistics: One-way ANOVA with Šídák's multiple comparisons test
Extended Data Figure 4c
Left panel
Fraction retained
	Days	siRNA			siRNA<(EG18L)2			siRNA			siRNA<(EG18L)2
	0	1	1	1	1	1	1	1	1	1	1	1	1
	0.1667	0.33271	0.470126	0.36701	0.501825	0.465528	0.506079	0.382957	0.533931	0.453565	0.751586	0.527778	0.475684
	0.333	0.25524	0.389937	0.293534	0.38458	0.368121	0.369301	0.379535	0.494238	0.461069	0.575581	0.446237	0.446809
	0.667	0.23241	0.378931	0.257164	0.306569	0.294434	0.328647	0.321697	0.462228	0.435272	0.52537	0.444444	0.409195
	1	0.223428	0.545597	0.175974	0.251369	0.27451	0.306611	0.313142	0.599872	0.334428	0.515328	0.397849	0.417553
	2	0.223428	0.330189	0.239897	0.274635	0.280835	0.354483	0.28679	0.435339	0.391651	0.484144	0.423387	0.517477
	3	0.208832	0.404874	0.232182	0.288321	0.302657	0.420213	0.267625	0.400768	0.364916	0.56871	0.384409	0.457067
	4	0.195734	0.399371	0.240265	0.329836	0.272296	0.393997	0.259411	0.482074	0.34334	0.47463	0.379928	0.494681
	5	0.180015	0.396226	0.220794	0.262318	0.278621	0.37234	0.216632	0.444942	0.291276	0.408562	0.348118	0.490881
	6	0.178518	0.371855	0.216018	0.312044	0.270398	0.369301	0.193703	0.427657	0.285178	0.36945	0.318996	0.494681
	7	0.150823	0.380503	0.206833	0.339872	0.244149	0.363222	0.187885	0.389885	0.260788	0.381607	0.317652	0.449848
	10	0.0352171	0.165094	0.0878031	0.313869	0.179001	0.406535	0.0835044	0.181178	0.121482	0.48203	0.289427	0.509119
	12	0.0373129	0.153302	0.0514328	0.303832	0.143264	0.351064	0.0968515	0.158131	0.09803	0.442389	0.320789	0.406535
	14	0.0344311	0.149371	0.0433505	0.302007	0.130614	0.332827	0.100958	0.132522	0.0816135	0.471459	0.337366	0.31193
	20	0.0374139	0.0681132	0.0260544	0.146533	0.0895952	0.0987462	0.0684463	0.0708067	0.0255769	0.281712	0.165995	0.17652
	25	0.0152695	0.0670598	0.0349008	0.139599	0.0970904		0.027755	0.0440461	0.0344747	0.194503	0.13172	0.18997
	30	0.0232148	0.0334748	0.0254556	0.101323	0.0887413	0.093883	0.0453114	0.0471319	0.0230206	0.206501	0.106004	0.170213
Right panel
AUC (Fraction retention-days)
	Healthy Knee (Right) IA siRNA	3.058	3.523	4.161
	Healthy Knee (Right) IA siRNA<(EG18L)2	5.637	7.284	6.62
	Left Knee (PTOA) IA siRNA	4.493	5.047	3.937
	Left Knee (PTOA) IA siRNA<(EG18L)2	10.35	8.338	9.823
Statistics: One-way ANOVA with Šídák's multiple comparisons test

[truncated: 10 more sheets: Extended Fig 5, Extended Fig 6, Extended Fig 7, Extended Fig 8, Extended Fig 9, Extended Fig 10, NanoString PTOA by P-Value, NanoString PTOA by Fold Change, NanoString K BxN by P-Value, NanoString K BxN by Fold Change]
